# Supplementary material for: Ocular manifestations of Clade Ib mpox in four South-Kivu health zones, Democratic Republic of the Congo
Source: PLOS Glob Public Health. 2026 Feb 18;6(2):e0005971. doi: 10.1371/journal.pgph.0005971 (PMC12915937; doi:10.1371/journal.pgph.0005971)
Supplement: S1 Data — (XLS) [file pgph.0005971.s001.xls]

## Sheet: Data
	Male = 1	< 15 ans	ZS Miti-Murhesa = 1	Eye redness = 1	Eye pain = 1	Eye itching = 1	Conjunctiva discharge = 1	Photophobia = 1	Foreign body sensation = 1	Eye tearing = 1	Blurred Vision = 1	Normal (6/6-6/9) = 1	Normal (6/6-6/9) = 1	Conjunctivitis = 1	HIV + = 1			HZO = 1
	Female = 2	≥ 15 ans	ZS Nyangezi = 2	None = 0	None = 0	None = 0	None = 0	None = 0	None = 0	None = 0	None = 0	Visual impairment (6/12-6/60) = 2	Visual impairment (6/12-6/60) = 2	Blepharoconjunctivitis = 2	HIV - = 2			None = 0
			ZS Nyantende = 3									Blindness (Light perception) = 3	Blindness (Light perception) = 3	Blepharitis = 3
			ZS Kadutu = 4											Keratoconjunctivitis = 4
														Ulcerative keratitis = 5
														Non-ulcerative keratitis = 6
														Herpes zoster ophthalmicus (HZO) = 7
														None = 8
ID Code	Sex	Age	Health Districts	Symptoms	Symptoms	Symptoms	Symptoms	Symptoms	Symptoms	Symptoms	Symptoms	Visual Acuity Right Eye	Visual Acuity Left Eye	Diagnosis	HIV Status	Mpox Vacination	Treatment available	ParticularIty
P1	Male	5	Miti-Murhesa	None	Eye pain	None	None	None	None	None	None	6/6.	6/6.	Blepharitis	HIV -	No	Gentamycin eye drop + artificial tears drops	None
P2	Male	3	Miti-Murhesa	None	None	Eye itching	None	None	None	None	None	6/6.	6/6.	None	HIV -	No	None	None
P3	Male	5	Miti-Murhesa	None	Eye pain	None	None	None	None	None	None	6/6.	6/6.	None	HIV -	No	None	None
P4	Male	8	Miti-Murhesa	None	Eye pain	None	None	None	None	None	None	6/6.	6/6.	None	HIV -	No	None	None
P5	Male	2	Miti-Murhesa	None	Eye pain	None	None	None	None	None	None	6/6.	6/6.	Conjunctivitis	HIV -	No	Gentamycin eye drop + artificial tears drops	None
P6	Male	4	Miti-Murhesa	None	Eye pain	None	None	None	None	None	None	6/6.	6/6.	None	HIV -	No	None	None
P7	Male	4	Miti-Murhesa	None	None	Eye itching	None	None	None	None	None	6/6.	6/6.	None	HIV -	No	None	None
P8	Male	7	Miti-Murhesa	None	Eye pain	None	None	None	None	None	None	6/6.	6/9.	Conjunctivitis	HIV -	No	Gentamycin eye drop + artificial tears drops	None
P9	Male	6	Miti-Murhesa	None	Eye pain	None	None	None	None	None	None	6/6.	6/6.	Blepharoconjunctivitis	HIV -	No	Gentamycin eye drop + artificial tears drops	None
P10	Male	3	Miti-Murhesa	None	Eye pain	None	Conjunctival discharge	None	None	None	None	6/6.	6/6.	Conjunctivitis	HIV -	No	Gentamycin eye drop + artificial tears drops	None
P11	Male	3	Miti-Murhesa	None	Eye pain	None	Conjunctival discharge	None	None	None	None	6/6.	6/6.	Conjunctivitis	HIV -	No	Gentamycin eye drop + artificial tears drops	None
P12	Male	9	Miti-Murhesa	None	Eye pain	None	None	None	None	None	None	6/6.	6/6.	None	HIV -	No	None	None
P13	Male	2	Miti-Murhesa	None	Eye pain	None	None	None	None	None	None	6/6.	6/6.	None	HIV -	No	None	None
P14	Male	15	Miti-Murhesa	None	0	Eye itching	Conjunctival discharge	Photophobia	None	None	None	6/6.	6/6.	Conjunctivitis	HIV -	No	Gentamycin eye drop + artificial tears drops	None
P15	Male	3	Miti-Murhesa	None	0	Eye itching	Conjunctival discharge	Photophobia	None	None	None	6/6.	6/6.	Conjunctivitis	HIV -	No	Gentamycin eye drop + artificial tears drops	None
P16	Male	8	Miti-Murhesa	None	0	Eye itching	Conjunctival discharge	Photophobia	None	None	None	6/6.	6/6.	Blepharoconjunctivitis	HIV -	No	Gentamycin eye drop + artificial tears drops	None
P17	Male	3	Miti-Murhesa	None	0	Eye itching	None	Photophobia	None	None	None	6/6.	6/6.	None	HIV -	No	None	None
P18	Male	3	Miti-Murhesa	None	0	Eye itching	None	Photophobia	None	None	None	6/6.	6/6.	Blepharitis	HIV -	No	Gentamycin eye drop + artificial tears drops	None
P19	Female	11	Miti-Murhesa	None	Eye pain	0	None	None	None	None	None	6/6.	6/6.	Conjunctivitis	HIV -	No	Gentamycin eye drop + artificial tears drops	None
P20	Female	3	Miti-Murhesa	None	Eye pain	0	None	None	None	None	None	6/6.	6/6.	None	HIV -	No	None	None
P21	Female	2	Miti-Murhesa	None	Eye pain	0	None	None	None	None	None	6/6.	6/6.	Conjunctivitis	HIV -	No	Gentamycin eye drop + artificial tears drops	None
P22	Female	9	Miti-Murhesa	None	Eye pain	0	None	None	None	None	None	6/6.	6/6.	None	HIV -	No	None	None
P23	Female	4	Miti-Murhesa	None	Eye pain	0	None	None	None	None	None	6/6.	6/6.	None	HIV -	No	None	None
P24	Female	2	Miti-Murhesa	None	None	Eye itching	None	None	None	None	None	6/6.	6/6.	None	HIV -	No	None	None
P25	Female	3	Miti-Murhesa	None	Eye pain	None	None	None	None	None	None	6/6.	6/6.	Blepharoconjunctivitis	HIV -	No	Gentamycin eye drop + artificial tears drops	None
P26	Female	2	Miti-Murhesa	None	Eye pain	None	None	None	None	None	None	6/6.	6/6.	None	HIV -	No	None	None
P27	Female	4	Miti-Murhesa	None	Eye pain	None	None	None	None	None	None	6/6.	6/6.	None	HIV -	No	None	None
P28	Female	7	Miti-Murhesa	None	None	Eye itching	None	Photophobia	None	None	None	6/9.	6/9.	None	HIV -	No	None	None
P29	Female	4	Miti-Murhesa	None	None	Eye itching	None	Photophobia	None	None	None	6/6.	6/6.	Blepharitis	HIV -	No	Gentamycin eye drop + artificial tears drops	None
P30	Male	5	Miti-Murhesa	None	Eye pain	None	None	None	None	None	None	6/6.	6/6.	Blepharoconjunctivitis	HIV -	No	Gentamycin eye drop + artificial tears drops	None
P31	Male	5	Miti-Murhesa	None	Eye pain	None	None	None	None	None	None	6/6.	6/6.	None	HIV -	No	None	None
P32	Male	8	Miti-Murhesa	None	None	Eye itching	None	None	None	None	None	6/6.	6/6.	Blepharoconjunctivitis	HIV -	No	Gentamycin eye drop + artificial tears drops	None
P33	Male	6	Miti-Murhesa	None	None	Eye itching	None	None	None	None	None	6/6.	6/6.	None	HIV -	No	None	None
P34	Male	9	Miti-Murhesa	None	None	Eye itching	None	None	None	None	None	6/6.	6/6.	Blepharoconjunctivitis	HIV -	No	Gentamycin eye drop + artificial tears drops	None
P35	Male	8	Miti-Murhesa	None	None	Eye itching	Conjunctival discharge	None	None	None	None	6/9.	6/9.	Blepharoconjunctivitis	HIV -	No	Gentamycin eye drop + artificial tears drops	None
P36	Male	8	Miti-Murhesa	None	Eye pain	None	None	None	None	None	None	6/6.	6/6.	None	HIV -	No	None	None
P37	Male	10	Miti-Murhesa	None	None	None	None	Photophobia	None	Eye tearing	None	6/6.	6/36.	Ophthalmic zoster ophthalmicus	HIV +	No	Gentamycin eye drop + Tetracyclin ointment	HZO +
P38	Male	6	Miti-Murhesa	None	None	None	None	Photophobia	None	Eye tearing	None	6/6.	6/6.	None	HIV -	No	None	None
P39	Male	12	Miti-Murhesa	None	None	None	None	Photophobia	None	Eye tearing	None	6/6.	6/6.	Blepharitis	HIV -	No	Gentamycin eye drop + artificial tears drops	None
P40	Female	13	Miti-Murhesa	None	Eye pain	None	None	None	None	None	None	6/6.	6/6.	None	HIV -	No	None	None
P41	Female	5	Miti-Murhesa	None	None	Eye itching	None	None	None	None	None	6/6.	6/6.	None	HIV -	No	None	None
P42	Female	14	Miti-Murhesa	None	None	Eye itching	None	None	None	None	None	6/6.	6/6.	Blepharoconjunctivitis	HIV -	No	Gentamycin eye drop + artificial tears drops	None
P43	Female	5	Miti-Murhesa	None	Eye pain	None	None	None	None	None	None	6/6.	6/6.	None	HIV -	No	None	None
P44	Female	8	Miti-Murhesa	Eye redness	None	None	None	None	None	None	None	6/6.	6/6.	None	HIV -	No	None	None
P45	Female	10	Miti-Murhesa	None	None	Eye itching	None	Photophobia	None	Eye tearing	None	6/9.	6/18.	Keratoconjunctivitis	HIV -	No	Gentamycin eye drop + artificial tears drops	None
P46	Female	12	Miti-Murhesa	None	None	Eye itching	Conjunctival discharge	Photophobia	None	None	None	6/6.	6/6.	Blepharitis	HIV -	No	Gentamycin eye drop + artificial tears drops	None
P47	Female	6	Miti-Murhesa	None	None	Eye itching	None	Photophobia	None	None	None	6/6.	6/6.	None	HIV -	No	None	None
P48	Male	16	Miti-Murhesa	None	Eye pain	None	None	None	None	None	None	6/6.	6/6.	None	HIV -	No	None	None
P49	Male	17	Miti-Murhesa	None	Eye pain	None	None	None	None	None	None	6/36.	6/12.	Blepharoconjunctivitis	HIV -	No	Gentamycin eye drop + artificial tears drops	None
P50	Male	20	Miti-Murhesa	Eye redness	None	None	None	None	None	None	None	6/6.	6/6.	Non-ulcerative keratitis	HIV -	No	Gentamycin eye drop + artificial tears drops	None
P51	Male	27	Miti-Murhesa	None	None	Eye itching	None	None	None	None	None	6/6.	6/6.	Blepharitis	HIV -	No	Gentamycin eye drop + artificial tears drops	None
P52	Male	12	Miti-Murhesa	None	None	Eye itching	None	None	None	None	None	6/9.	6/9.	Blepharitis	HIV -	No	Gentamycin eye drop + artificial tears drops	None
P53	Male	22	Miti-Murhesa	None	Eye pain	None	None	None	None	None	None	6/36.	6/6.	Keratoconjunctivitis	HIV -	No	Gentamycin eye drop + artificial tears drops	None
P54	Male	15	Miti-Murhesa	None	Eye pain	None	None	None	None	None	None	6/9.	6/9.	None	HIV -	No	None	None
P55	Male	20	Miti-Murhesa	None	Eye pain	None	None	None	None	None	None	6/6.	6/6.	None	HIV -	No	None	None
P56	Male	17	Miti-Murhesa	None	None	Eye itching	None	Photophobia	None	None	None	6/6.	6/6.	None	HIV -	No	None	None
P57	Male	16	Miti-Murhesa	None	None	Eye itching	None	Photophobia	None	None	None	6/12.	6/12.	None	HIV -	No	None	None
P58	Male	35	Miti-Murhesa	None	None	Eye itching	None	Photophobia	None	None	None	6/6.	6/6.	Blepharitis	HIV -	No	Gentamycin eye drop + artificial tears drops	None
P59	Male	19	Miti-Murhesa	None	None	Eye itching	None	Photophobia	None	None	None	6/6.	6/6.	Blepharitis	HIV -	No	Gentamycin eye drop + artificial tears drops	None
P60	Male	29	Miti-Murhesa	None	None	Eye itching	None	Photophobia	None	None	None	6/9.	6/9.	None	HIV -	No	None	None
P61	Male	15	Miti-Murhesa	None	None	Eye itching	None	Photophobia	None	None	None	6/6.	6/6.	None	HIV -	No	None	None
P62	Female	16	Miti-Murhesa	None	None	None	None	None	None	None	Blurred vision	6/6.	Light perception	Ulcerative keratitis	HIV -	No	Gentamycin eye drop + Tetracyclin ointment	None
P63	Female	15	Miti-Murhesa	None	Eye pain	None	None	None	None	None	None	6/6.	6/6.	None	HIV -	No	None	None
P64	Male	4	Miti-Murhesa	None	Eye pain	None	None	None	None	None	None	6/6.	6/6.	Blepharoconjunctivitis	HIV -	No	Gentamycin eye drop + artificial tears drops	None
P65	Male	10	Miti-Murhesa	None	Eye pain	None	None	None	None	None	None	6/6.	6/6.	None	HIV -	No	None	None
P66	Male	3	Miti-Murhesa	None	None	Eye itching	None	None	None	None	None	6/6.	6/6.	None	HIV -	No	None	None
P67	Male	7	Miti-Murhesa	None	Eye pain	None	Conjunctival discharge	None	None	None	None	6/36.	6/18.	Keratoconjunctivitis	HIV -	No	Gentamycin eye drop + artificial tears drops	None
P68	Male	6	Miti-Murhesa	None	None	Eye itching	None	None	None	None	None	6/6.	6/6.	None	HIV -	No	None	None
P69	Male	8	Miti-Murhesa	None	Eye pain	None	None	None	None	None	None	6/6.	6/6.	None	HIV -	No	None	None
P70	Male	5	Miti-Murhesa	None	None	None	None	None	None	None	Blurred vision	Light perception	6/9.	Ulcerative keratitis	HIV -	No	Gentamycin eye drop + Tetracyclin ointment	None
P71	Male	12	Miti-Murhesa	None	Eye pain	None	None	None	None	None	None	6/6.	6/6.	None	HIV -	No	None	None
P72	Male	7	Miti-Murhesa	None	None	Eye itching	None	None	None	None	None	6/6.	6/6.	Conjunctivitis	HIV -	No	Gentamycin eye drop + artificial tears drops	None
P73	Male	9	Miti-Murhesa	None	Eye pain	None	None	None	None	None	None	6/6.	6/6.	Conjunctivitis	HIV -	No	Gentamycin eye drop + artificial tears drops	None
P74	Male	2	Miti-Murhesa	None	Eye pain	None	None	None	None	None	None	6/6.	6/6.	Conjunctivitis	HIV -	No	Gentamycin eye drop + artificial tears drops	None
P75	Male	4	Miti-Murhesa	None	Eye pain	None	None	None	None	None	None	6/6.	6/6.	Conjunctivitis	HIV -	No	Gentamycin eye drop + artificial tears drops	None
P76	Male	8	Miti-Murhesa	None	Eye pain	None	None	None	None	None	None	6/6.	6/6.	Conjunctivitis	HIV -	No	Gentamycin eye drop + artificial tears drops	None
P77	Male	4	Miti-Murhesa	None	None	Eye itching	None	Photophobia	None	None	None	6/6.	6/6.	None	HIV -	No	None	None
P78	Male	6	Miti-Murhesa	None	None	Eye itching	None	Photophobia	None	None	None	6/18.	6/12.	Keratoconjunctivitis	HIV -	No	Gentamycin eye drop + artificial tears drops	None
P79	Male	3	Miti-Murhesa	Eye redness	None	None	None	None	None	None	None	6/6.	6/6.	None	HIV -	No	None	None
P80	Male	2	Miti-Murhesa	Eye redness	None	None	None	None	None	None	None	6/6.	6/6.	None	HIV -	No	None	None
P81	Male	3	Miti-Murhesa	Eye redness	None	None	None	None	None	None	None	6/6.	6/6.	Conjunctivitis	HIV -	No	Gentamycin eye drop + artificial tears drops	None
P82	Female	3	Miti-Murhesa	Eye redness	None	None	None	None	None	None	None	6/6.	6/6.	None	HIV -	No	None	None
P83	Female	17	Miti-Murhesa	Eye redness	None	None	None	None	None	None	None	6/6.	6/6.	Conjunctivitis	HIV -	No	Gentamycin eye drop + artificial tears drops	None
P84	Female	2	Miti-Murhesa	Eye redness	None	None	None	None	None	None	None	6/6.	6/6.	Conjunctivitis	HIV -	No	Gentamycin eye drop + artificial tears drops	None
P85	Female	4	Miti-Murhesa	None	Eye pain	None	None	None	None	None	None	6/6.	6/6.	Conjunctivitis	HIV -	No	Gentamycin eye drop + artificial tears drops	None
P86	Female	4	Miti-Murhesa	Eye redness	None	None	None	None	None	None	None	6/6.	6/6.	None	HIV -	No	None	None
P87	Female	4	Miti-Murhesa	None	None	None	None	Photophobia	None	None	None	6/6.	6/6.	None	HIV -	No	None	None
P88	Female	1	Miti-Murhesa	None	None	None	None	Photophobia	None	None	None	6/6.	6/6.	Blepharitis	HIV -	No	Gentamycin eye drop + artificial tears drops	None
P89	Female	3	Miti-Murhesa	None	None	None	None	Photophobia	None	None	None	6/6.	6/6.	None	HIV -	No	None	None
P90	Female	2	Miti-Murhesa	None	None	None	None	Photophobia	Foreign body sensation	None	None	6/6.	6/6.	None	HIV -	No	None	None
P91	Male	8	Miti-Murhesa	Eye redness	None	None	None	None	None	None	None	6/6.	6/6.	Conjunctivitis	HIV -	No	Gentamycin eye drop + artificial tears drops	None
P92	Male	8	Miti-Murhesa	None	None	Eye itching	None	None	None	None	None	6/6.	6/6.	Conjunctivitis	HIV -	No	Gentamycin eye drop + artificial tears drops	None
P93	Male	8	Miti-Murhesa	Eye redness	None	None	None	None	None	None	None	6/6.	6/6.	Conjunctivitis	HIV -	No	Gentamycin eye drop + artificial tears drops	None
P94	Male	8	Miti-Murhesa	None	Eye pain	None	None	None	None	None	None	6/6.	6/6.	Conjunctivitis	HIV -	No	Gentamycin eye drop + artificial tears drops	None
P95	Male	11	Miti-Murhesa	Eye redness	None	None	None	None	None	None	None	6/6.	6/6.	Conjunctivitis	HIV -	No	Gentamycin eye drop + artificial tears drops	None
P96	Male	14	Miti-Murhesa	Eye redness	None	None	None	None	None	None	None	6/6.	6/6.	Conjunctivitis	HIV -	No	Gentamycin eye drop + artificial tears drops	None
P97	Male	12	Miti-Murhesa	None	Eye pain	None	None	None	None	None	None	6/6.	6/6.	Conjunctivitis	HIV -	No	Gentamycin eye drop + artificial tears drops	None
P98	Male	5	Miti-Murhesa	Eye redness	None	None	None	None	None	None	None	6/6.	6/6.	Conjunctivitis	HIV -	No	Gentamycin eye drop + artificial tears drops	None
P99	Male	10	Miti-Murhesa	None	Eye pain	None	None	None	None	None	None	6/6.	6/6.	None	HIV -	No	None	None
P100	Male	5	Miti-Murhesa	Eye redness	None	None	None	None	None	None	None	6/6.	6/6.	None	HIV -	No	None	None
P101	Male	8	Miti-Murhesa	None	None	None	None	Photophobia	Foreign body sensation	None	None	6/6.	6/6.	None	HIV -	No	None	None
P102	Male	8	Miti-Murhesa	None	None	None	None	Photophobia	Foreign body sensation	None	None	6/6.	6/6.	None	HIV -	No	None	None
P103	Male	11	Miti-Murhesa	None	None	None	None	Photophobia	Foreign body sensation	None	None	6/6.	6/6.	Blepharitis	HIV -	No	Gentamycin eye drop + artificial tears drops	None
P104	Male	15	Miti-Murhesa	None	None	None	None	Photophobia	Foreign body sensation	None	None	6/6.	6/6.	None	HIV -	No	None	None
P105	Female	8	Miti-Murhesa	None	None	None	Conjunctival discharge	None	None	None	None	6/12.	6/6.	Conjunctivitis	HIV -	No	Gentamycin eye drop + artificial tears drops	None
P106	Female	8	Miti-Murhesa	Eye redness	None	None	None	None	None	None	None	6/6.	6/6.	None	HIV -	No	None	None
P107	Female	11	Miti-Murhesa	Eye redness	None	None	None	None	None	None	None	6/6.	6/18.	Blepharitis	HIV -	No	Gentamycin eye drop + artificial tears drops	None
P108	Female	14	Miti-Murhesa	Eye redness	None	None	None	None	None	None	None	6/9.	6/6.	None	HIV -	No	None	None
P109	Female	6	Miti-Murhesa	Eye redness	None	None	None	None	None	None	None	6/6.	6/6.	None	HIV -	No	None	None
P110	Female	5	Miti-Murhesa	Eye redness	None	None	None	None	None	None	None	6/6.	6/6.	None	HIV -	No	None	None
P111	Male	8	Miti-Murhesa	None	None	None	None	Photophobia	Foreign body sensation	None	None	6/6.	6/9.	Blepharoconjunctivitis	HIV -	No	Gentamycin eye drop + artificial tears drops	None
P112	Female	10	Miti-Murhesa	None	None	None	None	Photophobia	Foreign body sensation	None	None	6/6.	6/6.	None	HIV -	No	None	None
P113	Male	14	Miti-Murhesa	None	None	Eye itching	None	None	None	None	None	6/9.	6/9.	None	HIV -	No	None	None
P114	Female	21	Miti-Murhesa	Eye redness	None	None	None	None	None	None	None	6/24.	6/12.	Ophthalmic zoster ophthalmicus	HIV +	No	Gentamycin eye drop + Tetracyclin ointment	HZO +
P115	Male	16	Miti-Murhesa	Eye redness	None	None	None	None	None	None	None	6/6.	6/6.	None	HIV -	No	None	None
P116	Male	22	Miti-Murhesa	Eye redness	None	None	None	None	None	None	None	6/6.	6/6.	Conjunctivitis	HIV -	No	Gentamycin eye drop + artificial tears drops	None
P117	Male	26	Miti-Murhesa	None	Eye pain	None	None	None	None	None	None	6/6.	6/6.	Conjunctivitis	HIV -	No	Gentamycin eye drop + artificial tears drops	None
P118	Male	45	Miti-Murhesa	None	Eye pain	None	None	None	None	None	None	6/6.	6/6.	Conjunctivitis	HIV -	No (smallpox vaccination scar)	Gentamycin eye drop + artificial tears drops	None
P119	Male	32	Miti-Murhesa	None	None	Eye itching	None	None	None	None	None	6/6.	6/6.	Conjunctivitis	HIV -	No	Gentamycin eye drop + artificial tears drops	None
P120	Male	19	Miti-Murhesa	None	None	Eye itching	None	None	None	None	None	6/6.	6/6.	None	HIV -	No	None	None
P121	Male	18	Miti-Murhesa	None	None	None	None	Photophobia	Foreign body sensation	None	None	6/6.	6/6.	None	HIV -	No	None	None
P122	Male	16	Miti-Murhesa	None	None	None	None	Photophobia	Foreign body sensation	None	None	6/6.	6/6.	None	HIV -	No	None	None
P123	Male	23	Miti-Murhesa	None	None	None	None	Photophobia	Foreign body sensation	None	None	6/18.	6/36.	Non-ulcerative keratitis	HIV -	No	Gentamycin eye drop + artificial tears drops	None
P124	Male	53	Miti-Murhesa	None	None	None	None	Photophobia	Foreign body sensation	None	None	6/6.	6/6.	None	HIV -	No (smallpox vacination scar)	None	None
P125	Male	17	Miti-Murhesa	None	None	None	None	Photophobia	Foreign body sensation	None	None	6/6.	6/6.	None	HIV -	No	None	None
P126	Male	16	Miti-Murhesa	None	None	None	None	Photophobia	Foreign body sensation	None	None	6/6.	6/6.	Blepharoconjunctivitis	HIV -	No	Gentamycin eye drop + artificial tears drops	None
P127	Male	15	Miti-Murhesa	None	None	None	None	Photophobia	Foreign body sensation	None	None	6/6.	6/12.	Blepharoconjunctivitis	HIV -	No	Gentamycin eye drop + artificial tears drops	None
P128	Male	15	Miti-Murhesa	Eye redness	None	None	None	None	None	None	None	6/6.	6/6.	None	HIV -	No	None	None
P129	Male	23	Miti-Murhesa	Eye redness	None	None	None	None	None	None	None	6/6.	6/6.	None	HIV -	No	None	None
P130	Male	18	Miti-Murhesa	Eye redness	None	None	None	None	None	None	None	6/6.	6/6.	Conjunctivitis	HIV -	No	Gentamycin eye drop + artificial tears drops	None
P131	Male	29	Miti-Murhesa	Eye redness	None	None	None	None	None	None	None	6/6.	6/6.	Conjunctivitis	HIV -	No	Gentamycin eye drop + artificial tears drops	None
P132	Male	30	Miti-Murhesa	Eye redness	None	None	None	None	None	None	None	6/6.	6/6.	Conjunctivitis	HIV -	No	Gentamycin eye drop + artificial tears drops	None
P133	Male	21	Miti-Murhesa	Eye redness	None	None	None	None	None	None	None	6/24.	6/6.	Blepharoconjunctivitis	HIV -	No	Gentamycin eye drop + artificial tears drops	None
P134	Male	15	Miti-Murhesa	Eye redness	None	None	None	None	None	None	None	6/6.	6/6.	None	HIV -	No	None	None
P135	Male	27	Miti-Murhesa	Eye redness	None	None	None	None	None	None	None	6/6.	6/6.	None	HIV -	No	None	None
P136	Male	15	Miti-Murhesa	None	None	None	None	Photophobia	None	None	None	6/6.	6/6.	None	HIV -	No	None	None
P137	Male	18	Miti-Murhesa	None	None	None	None	Photophobia	None	None	None	6/6.	6/6.	Blepharoconjunctivitis	HIV -	No	Gentamycin eye drop + artificial tears drops	None
P138	Male	16	Miti-Murhesa	Eye redness	None	None	None	None	None	None	None	6/9.	6/9.	None	HIV -	No	None	None
P139	Male	16	Miti-Murhesa	Eye redness	None	None	None	None	None	None	None	6/6.	6/6.	Blepharoconjunctivitis	HIV -	No	Gentamycin eye drop + artificial tears drops	None
P140	Male	15	Miti-Murhesa	None	None	None	None	Photophobia	None	None	None	6/6.	6/6.	None	HIV -	No	None	None
P141	Male	16	Miti-Murhesa	None	None	None	None	Photophobia	None	None	None	6/6.	6/6.	None	HIV -	No	None	None
P142	Male	17	Miti-Murhesa	Eye redness	None	None	None	None	None	None	None	6/6.	6/6.	None	HIV -	No	None	None
P143	Male	19	Miti-Murhesa	Eye redness	None	None	None	None	None	None	None	6/6.	6/6.	Blepharitis	HIV -	No	Gentamycin eye drop + artificial tears drops	None
P144	Male	20	Miti-Murhesa	Eye redness	None	None	None	None	None	None	None	6/6.	6/6.	Blepharitis	HIV -	No	Gentamycin eye drop + artificial tears drops	None
P145	Male	15	Miti-Murhesa	Eye redness	None	None	None	None	None	None	None	6/6.	6/6.	None	HIV -	No	None	None
P146	Male	15	Miti-Murhesa	Eye redness	None	None	None	None	None	None	None	6/6.	6/6.	None	HIV -	No	None	None
P147	Male	15	Miti-Murhesa	None	None	Eye itching	None	Photophobia	None	None	None	6/6.	6/6.	None	HIV -	No	None	None
P148	Male	15	Miti-Murhesa	None	None	Eye itching	None	Photophobia	None	None	None	6/6.	6/6.	None	HIV -	No	None	None
P149	Male	20	Miti-Murhesa	None	None	None	Conjunctival discharge	Photophobia	None	Eye tearing	None	6/36.	6/6.	Non-ulcerative keratitis	HIV -	No	Gentamycin eye drop + artificial tears drops	None
P150	Female	16	Miti-Murhesa	None	Eye pain	None	None	None	None	None	None	6/6.	6/6.	Conjunctivitis	HIV -	No	Gentamycin eye drop + artificial tears drops	None
P151	Female	16	Miti-Murhesa	None	Eye pain	None	None	None	None	None	None	6/6.	6/6.	Conjunctivitis	HIV -	No	Gentamycin eye drop + artificial tears drops	None
P152	Female	18	Miti-Murhesa	None	Eye pain	None	None	None	None	None	None	6/6.	6/6.	Conjunctivitis	HIV -	No	Gentamycin eye drop + artificial tears drops	None
P153	Female	21	Miti-Murhesa	Eye redness	None	None	None	None	None	None	None	6/6.	6/6.	Conjunctivitis	HIV -	No	Gentamycin eye drop + artificial tears drops	None
P154	Female	47	Miti-Murhesa	Eye redness	None	None	None	None	None	None	None	6/6.	6/6.	None	HIV -	No (smallpox vaccination scar)	None	None
P155	Female	22	Miti-Murhesa	Eye redness	None	None	None	None	None	None	None	6/6.	6/6.	None	HIV -	No	None	None
P156	Female	16	Miti-Murhesa	Eye redness	None	None	None	None	None	None	None	6/6.	6/6.	Blepharoconjunctivitis	HIV -	No	Gentamycin eye drop + artificial tears drops	None
P157	Female	15	Miti-Murhesa	Eye redness	None	None	None	None	None	None	None	6/6.	6/6.	None	HIV -	No	None	None
P158	Female	15	Miti-Murhesa	Eye redness	None	None	None	None	None	None	None	6/12.	6/18.	Non-ulcerative keratitis	HIV -	No	Gentamycin eye drop + artificial tears drops	None
P159	Female	19	Miti-Murhesa	Eye redness	None	None	None	None	None	None	None	6/6.	6/6.	None	HIV -	No	None	None
P160	Female	18	Miti-Murhesa	None	None	None	Conjunctival discharge	None	None	None	None	6/6.	6/6.	None	HIV -	No	None	None
P161	Female	24	Miti-Murhesa	None	None	None	Conjunctival discharge	None	None	None	None	6/6.	6/6.	None	HIV -	No	None	None
P162	Female	27	Miti-Murhesa	Eye redness	None	None	None	None	None	None	None	6/9.	6/9.	None	HIV -	No	None	None
P163	Female	25	Miti-Murhesa	Eye redness	None	None	None	None	None	None	None	6/6.	6/6.	Blepharoconjunctivitis	HIV -	No	Gentamycin eye drop + artificial tears drops	None
P164	Female	17	Miti-Murhesa	Eye redness	None	None	None	None	None	None	None	6/6.	6/6.	None	HIV -	No	None	None
P165	Female	18	Miti-Murhesa	Eye redness	None	None	None	None	None	None	None	6/6.	6/6.	None	HIV -	No	None	None
P166	Female	15	Miti-Murhesa	Eye redness	None	None	None	None	None	None	None	6/6.	6/6.	Blepharoconjunctivitis	HIV -	No	Gentamycin eye drop + artificial tears drops	None
P167	Female	15	Miti-Murhesa	Eye redness	None	None	None	None	None	None	None	6/6.	6/6.	None	HIV -	No	None	None
P168	Female	15	Miti-Murhesa	None	None	None	Conjunctival discharge	None	None	None	Blurred vision	Light perception	6/9.	Ulcerative keratitis	HIV -	No	Gentamycin eye drop + Tetracyclin ointment	None
P169	Male	12	Nyangezi	Eye redness	None	None	Conjunctival discharge	None	None	None	None	6/6.	6/6.	None	HIV -	No	None	None
P170	Male	3	Nyangezi	Eye redness	None	None	Conjunctival discharge	None	None	None	None	6/6.	6/6.	Blepharoconjunctivitis	HIV -	No	Gentamycin eye drop + artificial tears drops	None
P171	Male	2	Nyangezi	Eye redness	None	None	Conjunctival discharge	None	None	None	None	6/6.	6/6.	None	HIV -	No	None	None
P172	Male	4	Nyangezi	Eye redness	None	None	Conjunctival discharge	None	None	None	None	6/6.	6/6.	None	HIV -	No	None	None
P173	Male	4	Nyangezi	Eye redness	None	None	Conjunctival discharge	None	None	None	None	6/6.	Light perception	Ulcerative keratitis	HIV -	No	Gentamycin eye drop + Tetracyclin ointment	None
P174	Male	4	Nyangezi	Eye redness	None	None	Conjunctival discharge	None	None	None	None	6/6.	6/6.	Conjunctivitis	HIV -	No	Gentamycin eye drop + artificial tears drops	None
P175	Male	2	Nyangezi	Eye redness	None	None	Conjunctival discharge	None	None	None	None	6/6.	6/6.	None	HIV -	No	None	None
P176	Male	11	Nyangezi	Eye redness	None	None	Conjunctival discharge	None	None	None	None	6/6.	6/6.	None	HIV -	No	None	None
P177	Male	2	Nyangezi	Eye redness	None	None	Conjunctival discharge	None	None	None	None	6/6.	6/6.	None	HIV -	No	None	None
P178	Male	8	Nyangezi	Eye redness	None	None	Conjunctival discharge	None	None	None	None	6/6.	6/6.	Blepharitis	HIV -	No	Gentamycin eye drop + artificial tears drops	None
P179	Female	3	Nyangezi	None	None	Eye itching	None	None	None	None	None	6/6.	6/6.	Conjunctivitis	HIV -	No	Gentamycin eye drop + artificial tears drops	None
P180	Female	9	Nyangezi	None	Eye pain	None	None	None	None	None	None	6/6.	6/6.	Conjunctivitis	HIV -	No	Gentamycin eye drop + artificial tears drops	None
P181	Female	6	Nyangezi	Eye redness	None	None	Conjunctival discharge	None	None	None	None	6/6.	6/6.	Conjunctivitis	HIV -	No	Gentamycin eye drop + artificial tears drops	None
P182	Female	3	Nyangezi	Eye redness	None	None	Conjunctival discharge	None	None	None	None	6/6.	6/6.	Conjunctivitis	HIV -	No	Gentamycin eye drop + artificial tears drops	None
P183	Female	4	Nyangezi	Eye redness	None	None	Conjunctival discharge	None	None	None	None	6/6.	6/6.	None	HIV -	No	None	None
P184	Female	7	Nyangezi	Eye redness	None	None	Conjunctival discharge	None	None	None	None	6/6.	6/6.	Blepharitis	HIV -	No	Gentamycin eye drop	None
P185	Female	4	Nyangezi	Eye redness	None	None	Conjunctival discharge	None	None	None	None	6/6.	6/6.	None	HIV -	No	None	None
P186	Female	11	Nyangezi	Eye redness	None	None	Conjunctival discharge	None	None	None	None	6/6.	6/6.	None	HIV -	No	None	None
P187	Male	6	Nyangezi	Eye redness	None	None	Conjunctival discharge	None	None	None	None	6/6.	6/6.	None	HIV -	No	None	None
P188	Male	5	Nyangezi	Eye redness	None	None	Conjunctival discharge	None	None	None	None	6/6.	6/6.	None	HIV -	No	None	None
P189	Male	5	Nyangezi	Eye redness	None	None	None	None	None	None	None	6/6.	6/6.	Blepharitis	HIV -	No	Gentamycin eye drop	None
P190	Male	8	Nyangezi	Eye redness	None	None	None	None	None	None	None	6/12.	6/6.	Blepharoconjunctivitis	HIV -	No	Gentamycin eye drop	None
P191	Female	7	Nyangezi	Eye redness	None	None	None	None	None	None	None	6/6.	6/9.	None	HIV -	No	None	None
P192	Female	6	Nyangezi	Eye redness	None	None	None	None	None	None	None	6/6.	6/6.	Conjunctivitis	HIV -	No	Gentamycin eye drop + artificial tears drops	None
P193	Female	11	Nyangezi	Eye redness	None	None	None	None	None	None	None	6/6.	6/6.	Conjunctivitis	HIV -	No	Gentamycin eye drop + artificial tears drops	None
P194	Female	14	Nyangezi	Eye redness	None	None	Conjunctival discharge	None	None	None	None	6/6.	6/6.	Conjunctivitis	HIV -	No	Gentamycin eye drop + artificial tears drops	None
P195	Female	9	Nyangezi	Eye redness	None	None	Conjunctival discharge	None	None	None	None	6/24.	6/24.	Keratoconjunctivitis	HIV -	No	Gentamycin eye drop + artificial tears drops	None
P196	Female	8	Nyangezi	Eye redness	None	None	Conjunctival discharge	None	None	None	None	6/6.	6/6.	None	HIV -	No	None	None
P197	Female	17	Nyangezi	Eye redness	None	None	Conjunctival discharge	None	None	None	None	6/6.	6/6.	None	HIV -	No	None	None
P198	Male	15	Nyangezi	Eye redness	None	None	Conjunctival discharge	None	None	None	None	6/6.	6/6.	None	HIV -	No	None	None
P199	Male	16	Nyangezi	Eye redness	None	None	Conjunctival discharge	None	None	None	None	6/6.	6/6.	Conjunctivitis	HIV -	No	Gentamycin eye drop	None
P200	Male	19	Nyangezi	None	Eye pain	None	None	None	None	None	None	6/6.	6/6.	None	HIV -	No	None	None
P201	Male	17	Nyangezi	Eye redness	None	None	Conjunctival discharge	None	None	None	None	6/6.	6/6.	None	HIV -	No	None	None
P202	Male	22	Nyangezi	Eye redness	None	None	Conjunctival discharge	None	None	None	None	6/6.	6/6.	None	HIV -	No	None	None
P203	Male	27	Nyangezi	Eye redness	None	None	Conjunctival discharge	None	None	None	None	6/9.	6/18.	Keratoconjunctivitis	HIV -	No	Gentamycin eye drop	None
P204	Male	15	Nyangezi	Eye redness	None	None	Conjunctival discharge	None	None	None	None	6/6.	6/6.	None	HIV -	No	None	None
P205	Female	16	Nyangezi	Eye redness	None	None	Conjunctival discharge	None	None	None	None	6/6.	6/6.	Conjunctivitis	HIV -	No	Gentamycin eye drop	None
P206	Female	17	Nyangezi	Eye redness	None	None	Conjunctival discharge	None	None	None	None	6/6.	6/6.	Conjunctivitis	HIV -	No	Gentamycin eye drop	None
P207	Female	18	Nyangezi	Eye redness	None	None	Conjunctival discharge	None	None	None	None	6/6.	6/6.	None	HIV -	No	None	None
P208	Female	15	Nyangezi	Eye redness	None	None	Conjunctival discharge	None	None	None	None	6/6.	6/6.	Blepharoconjunctivitis	HIV -	No	Gentamycin eye drop	None
P209	Female	15	Nyangezi	Eye redness	None	None	Conjunctival discharge	None	None	None	None	6/6.	6/6.	None	HIV -	No	None	None
P210	Male	3	Nyangezi	Eye redness	None	None	Conjunctival discharge	None	None	None	None	6/6.	6/6.	Conjunctivitis	HIV -	No	Gentamycin eye drop + artificial tears drops	None
P211	Male	9	Nyangezi	Eye redness	None	None	Conjunctival discharge	None	None	None	None	6/6.	6/6.	Conjunctivitis	HIV -	No	Gentamycin eye drop + artificial tears drops	None
P212	Male	3	Nyangezi	Eye redness	None	None	Conjunctival discharge	None	None	None	None	6/6.	6/6.	Conjunctivitis	HIV -	No	Gentamycin eye drop + artificial tears drops	None
P213	Male	2	Nyangezi	Eye redness	None	None	Conjunctival discharge	None	None	None	None	6/6.	6/6.	Conjunctivitis	HIV -	No	Gentamycin eye drop + artificial tears drops	None
P214	Male	5	Nyangezi	Eye redness	None	None	None	None	None	None	None	6/6.	6/6.	Conjunctivitis	HIV -	No	Gentamycin eye drop + artificial tears drops	None
P215	Male	2	Nyangezi	Eye redness	None	None	None	None	None	None	None	6/6.	6/6.	Conjunctivitis	HIV -	No	Gentamycin eye drop	None
P216	Male	10	Nyangezi	Eye redness	None	None	None	None	None	None	None	6/6.	6/6.	Conjunctivitis	HIV -	No	Gentamycin eye drop	None
P217	Male	2	Nyangezi	Eye redness	None	None	None	None	None	None	None	6/6.	6/6.	Conjunctivitis	HIV -	No	Gentamycin eye drop	None
P218	Male	4	Nyangezi	Eye redness	None	None	None	None	None	None	None	6/6.	6/6.	None	HIV -	No	None	None
P219	Male	4	Nyangezi	Eye redness	None	None	None	None	None	None	None	6/6.	6/6.	None	HIV -	No	None	None
P220	Male	12	Nyangezi	Eye redness	None	None	None	None	None	None	None	6/6.	6/6.	None	HIV -	No	None	None
P221	Male	4	Nyangezi	Eye redness	None	None	None	None	None	None	None	6/6.	6/6.	None	HIV -	No	None	None
P222	Male	14	Nyangezi	None	None	Eye itching	None	Photophobia	None	Eye tearing	None	6/36.	6/9.	Keratoconjunctivitis	HIV -	No	Gentamycin eye drop	None
P223	Male	9	Nyangezi	None	Eye pain	None	None	None	None	None	None	6/12.	6/6.	None	HIV -	No	None	None
P224	Male	3	Nyangezi	None	None	Eye itching	None	None	None	None	None	6/6.	6/6.	None	HIV -	No	None	None
P225	Male	13	Nyangezi	None	None	Eye itching	None	None	None	None	None	6/6.	6/6.	None	HIV -	No	None	None
P226	Male	5	Nyangezi	None	Eye pain	None	None	None	None	None	None	6/6.	6/6.	None	HIV -	No	None	None
P227	Male	3	Nyangezi	Eye redness	None	None	None	None	None	None	None	6/6.	6/6.	None	HIV -	No	None	None
P228	Male	2	Nyangezi	Eye redness	None	None	None	None	None	None	None	6/6.	6/6.	Keratoconjunctivitis	HIV -	No	Gentamycin eye drop	None
P229	Male	2	Nyangezi	Eye redness	None	None	None	None	None	None	None	6/6.	6/6.	None	HIV -	No	None	None
P230	Male	11	Nyangezi	None	Eye pain	None	None	None	None	None	None	6/6.	6/6.	None	HIV -	No	None	None
P231	Female	2	Nyangezi	None	Eye pain	None	None	None	None	None	None	6/6.	6/6.	Conjunctivitis	HIV -	No	Gentamycin eye drop + artificial tears drops	None
P232	Female	2	Nyangezi	None	None	Eye itching	None	None	None	None	None	6/6.	6/6.	Conjunctivitis	HIV -	No	Gentamycin eye drop + artificial tears drops	None
P233	Female	8	Nyangezi	None	Eye pain	None	None	None	None	None	None	6/6.	6/6.	Conjunctivitis	HIV -	No	Gentamycin eye drop + artificial tears drops	None
P234	Female	4	Nyangezi	None	Eye pain	None	None	None	None	None	None	6/6.	6/6.	Conjunctivitis	HIV -	No	Gentamycin eye drop + artificial tears drops	None
P235	Female	6	Nyangezi	Eye redness	None	None	None	None	None	None	None	6/6.	6/6.	Conjunctivitis	HIV -	No	Gentamycin eye drop + artificial tears drops	None
P236	Female	4	Nyangezi	Eye redness	None	None	None	None	None	None	None	6/6.	6/6.	Conjunctivitis	HIV -	No	Gentamycin eye drop	None
P237	Female	9	Nyangezi	Eye redness	None	None	None	None	None	None	None	6/6.	6/6.	Conjunctivitis	HIV -	No	Gentamycin eye drop	None
P238	Female	6	Nyangezi	Eye redness	None	None	None	None	None	None	None	6/6.	6/6.	None	HIV -	No	None	None
P239	Female	3	Nyangezi	Eye redness	None	None	None	None	None	None	None	6/6.	6/6.	None	HIV -	No	None	None
P240	Female	4	Nyangezi	None	None	Eye itching	None	None	None	Eye tearing	None	6/9.	Light perception	Ulcerative keratitis	HIV -	No	Gentamycin eye drop + Tetracyclin ointment	None
P241	Female	3	Nyangezi	Eye redness	None	None	None	None	None	None	None	6/6.	6/6.	None	HIV -	No	None	None
P242	Female	2	Nyangezi	Eye redness	None	None	None	None	None	None	None	6/6.	6/6.	None	HIV -	No	None	None
P243	Female	4	Nyangezi	Eye redness	None	None	None	None	None	None	None	6/6.	6/6.	Non-ulcerative keratitis	HIV -	No	Gentamycin eye drop	None
P244	Female	10	Nyangezi	Eye redness	None	None	None	None	None	None	None	6/6.	6/6.	None	HIV -	No	None	None
P245	Female	4	Nyangezi	Eye redness	None	None	None	None	None	None	None	6/6.	6/6.	None	HIV -	No	None	None
P246	Male	12	Nyangezi	Eye redness	None	None	None	None	None	None	None	6/6.	6/6.	Conjunctivitis	HIV -	No	Gentamycin eye drop + artificial tears drops	None
P247	Male	13	Nyangezi	None	None	Eye itching	None	None	None	None	None	6/6.	6/6.	Conjunctivitis	HIV -	No	Gentamycin eye drop + artificial tears drops	None
P248	Male	6	Nyangezi	None	None	Eye itching	None	None	None	None	None	6/6.	6/6.	Conjunctivitis	HIV -	No	Gentamycin eye drop + artificial tears drops	None
P249	Male	11	Nyangezi	None	None	Eye itching	None	None	None	None	None	6/6.	6/6.	Conjunctivitis	HIV -	No	Gentamycin eye drop + artificial tears drops	None
P250	Male	9	Nyangezi	None	None	Eye itching	None	None	None	None	None	6/6.	6/6.	Conjunctivitis	HIV -	No	Gentamycin eye drop	None
P251	Male	7	Nyangezi	Eye redness	None	None	None	None	None	None	None	6/6.	6/6.	Keratoconjunctivitis	HIV -	No	Gentamycin eye drop	None
P252	Male	8	Nyangezi	Eye redness	None	None	None	None	None	None	None	6/6.	6/6.	None	HIV -	No	None	None
P253	Male	8	Nyangezi	Eye redness	None	None	None	None	None	None	None	6/6.	6/6.	None	HIV -	No	None	None
P254	Male	12	Nyangezi	Eye redness	None	None	None	None	None	None	None	6/6.	6/6.	Non-ulcerative keratitis	HIV -	No	Gentamycin eye drop	None
P255	Male	10	Nyangezi	Eye redness	None	None	None	None	None	None	None	6/6.	6/6.	None	HIV -	No	None	None
P256	Male	5	Nyangezi	Eye redness	None	None	None	None	None	None	None	6/6.	6/6.	None	HIV -	No	None	None
P257	Male	9	Nyangezi	Eye redness	None	None	None	None	None	None	None	6/6.	6/6.	None	HIV -	No	None	None
P258	Male	5	Nyangezi	None	Eye pain	None	None	None	None	None	Blurred vision	Light perception	6/6.	Ulcerative keratitis	HIV -	No	Gentamycin eye drop + Tetracyclin ointment	None
P259	Female	12	Nyangezi	Eye redness	None	None	None	None	None	None	None	6/6.	6/6.	None	HIV -	No	None	None
P260	Female	13	Nyangezi	Eye redness	None	None	None	None	None	None	None	6/6.	6/6.	None	HIV -	No	None	None
P261	Female	8	Nyangezi	None	None	Eye itching	None	None	None	None	None	6/6.	6/6.	Keratoconjunctivitis	HIV -	No	Gentamycin eye drop	None
P262	Female	11	Nyangezi	None	None	Eye itching	None	None	None	None	None	6/6.	6/6.	None	HIV -	No	None	None
P263	Female	9	Nyangezi	None	Eye pain	None	None	None	None	None	None	6/6.	6/6.	Conjunctivitis	HIV -	No	Gentamycin eye drop	None
P264	Female	8	Nyangezi	None	Eye pain	None	None	None	None	None	None	6/6.	6/6.	Conjunctivitis	HIV -	No	Gentamycin eye drop	None
P265	Female	4	Nyangezi	Eye redness	None	None	None	None	None	None	None	6/6.	6/6.	None	HIV -	No	None	None
P266	Female	8	Nyangezi	Eye redness	None	None	None	None	None	None	None	6/6.	6/6.	None	HIV -	No	None	None
P267	Female	12	Nyangezi	Eye redness	None	None	None	None	None	None	None	6/6.	6/6.	None	HIV -	No	None	None
P268	Female	10	Nyangezi	Eye redness	None	None	None	None	None	None	None	6/6.	6/6.	None	HIV -	No	None	None
P269	Female	5	Nyangezi	Eye redness	None	None	Conjunctival discharge	None	None	None	None	6/6.	6/6.	None	HIV -	No	None	None
P270	Female	5	Nyangezi	Eye redness	None	None	Conjunctival discharge	None	None	None	None	6/6.	6/6.	Blepharoconjunctivitis	HIV -	No	Gentamycin eye drop	None
P271	Female	5	Nyangezi	Eye redness	None	None	Conjunctival discharge	None	None	None	None	6/6.	6/6.	None	HIV -	No	None	None
P272	Female	11	Nyangezi	Eye redness	None	None	Conjunctival discharge	None	None	None	None	6/6.	6/6.	None	HIV -	No	None	None
P273	Female	8	Nyangezi	Eye redness	None	None	None	None	None	None	None	6/6.	6/6.	None	HIV -	No	None	None
P274	Female	14	Nyangezi	None	Eye pain	None	Conjunctival discharge	None	None	None	Blurred vision	6/9.	Light perception	Ulcerative keratitis	HIV -	No	Gentamycin eye drop + Tetracyclin ointment	None
P275	Male	17	Nyangezi	None	None	Eye itching	None	None	None	None	None	6/6.	6/6.	Conjunctivitis	HIV -	No	Gentamycin eye drop	None
P276	Male	18	Nyangezi	Eye redness	None	None	None	None	None	None	None	6/6.	6/6.	None	HIV -	No	None	None
P277	Female	22	Nyangezi	None	None	Eye itching	None	None	None	None	None	6/6.	6/6.	Conjunctivitis	HIV -	No	Gentamycin eye drop + artificial tears drops	None
P278	Female	20	Nyangezi	None	None	Eye itching	None	None	None	None	None	6/6.	6/6.	Conjunctivitis	HIV -	No	Gentamycin eye drop + artificial tears drops	None
P279	Female	15	Nyangezi	Eye redness	None	None	None	None	None	None	None	6/6.	6/6.	Conjunctivitis	HIV -	No	Gentamycin eye drop + artificial tears drops	None
P280	Female	15	Nyangezi	Eye redness	None	None	None	None	None	None	None	6/6.	6/6.	Blepharoconjunctivitis	HIV -	No	Gentamycin eye drop + artificial tears drops	None
P281	Male	2	Nyantende	Eye redness	None	None	None	None	None	None	None	6/6.	6/6.	Conjunctivitis	HIV -	No	Gentamycin eye drop + artificial tears drops	None
P282	Male	8	Nyantende	Eye redness	None	None	None	None	None	None	None	6/6.	6/6.	Conjunctivitis	HIV -	No	Gentamycin eye drop + artificial tears drops	None
P283	Male	2	Nyantende	Eye redness	None	None	None	None	None	None	None	6/6.	6/6.	Conjunctivitis	HIV -	No	Gentamycin eye drop	None
P284	Male	11	Nyantende	Eye redness	None	None	None	None	None	None	None	6/6.	6/6.	Conjunctivitis	HIV -	No	Gentamycin eye drop	None
P285	Male	4	Nyantende	None	None	Eye itching	None	None	None	None	None	6/6.	6/6.	Conjunctivitis	HIV -	No	Gentamycin eye drop	None
P286	Male	4	Nyantende	Eye redness	None	None	None	None	None	None	None	6/6.	6/6.	None	HIV -	No	None	None
P287	Male	9	Nyantende	Eye redness	None	None	None	None	None	None	None	6/6.	6/6.	None	HIV -	No	None	None
P288	Male	4	Nyantende	None	None	Eye itching	None	None	None	None	None	6/6.	6/6.	Conjunctivitis	HIV -	No	Gentamycin eye drop	None
P289	Female	7	Nyantende	None	None	Eye itching	None	None	None	None	None	6/6.	6/6.	None	HIV -	No	None	None
P290	Female	3	Nyantende	Eye redness	None	None	None	None	None	None	None	6/6.	6/6.	Conjunctivitis	HIV -	No	Gentamycin eye drop	None
P291	Female	2	Nyantende	None	None	Eye itching	None	None	None	None	None	6/6.	6/6.	Conjunctivitis	HIV -	No	Gentamycin eye drop	None
P292	Female	10	Nyantende	None	Eye pain	None	None	None	None	None	None	6/6.	6/6.	Conjunctivitis	HIV -	No	Gentamycin eye drop + artificial tears drops	None
P293	Female	2	Nyantende	Eye redness	None	None	None	None	None	None	None	6/6.	6/6.	Conjunctivitis	HIV -	No	Gentamycin eye drop + artificial tears drops	None
P294	Female	3	Nyantende	Eye redness	None	None	None	None	None	None	None	6/6.	6/6.	None	HIV -	No	None	None
P295	Male	11	Nyantende	None	None	Eye itching	None	None	None	Eye tearing	None	6/6.	6/6.	Conjunctivitis	HIV -	No	Gentamycin eye drop + artificial tears drops	None
P296	Male	6	Nyantende	None	None	Eye itching	None	None	None	None	None	6/6.	6/6.	Conjunctivitis	HIV -	No	Gentamycin eye drop + artificial tears drops	None
P297	Male	7	Nyantende	None	None	Eye itching	None	None	None	None	None	6/6.	6/6.	Conjunctivitis	HIV -	No	Gentamycin eye drop + artificial tears drops	None
P298	Male	9	Nyantende	Eye redness	None	None	None	None	None	None	None	6/6.	6/6.	None	HIV -	No	None	None
P299	Female	10	Nyantende	None	None	Eye itching	None	None	None	None	None	6/6.	6/6.	Conjunctivitis	HIV -	No	Gentamycin eye drop + artificial tears drops	None
P300	Female	5	Nyantende	Eye redness	None	None	None	None	None	None	None	6/6.	6/6.	Conjunctivitis	HIV -	No	Gentamycin eye drop + artificial tears drops	None
P301	Female	9	Nyantende	Eye redness	None	None	None	None	None	None	None	6/6.	6/6.	None	HIV -	No	None	None
P302	Female	11	Nyantende	Eye redness	None	None	None	None	None	None	None	6/6.	6/6.	None	HIV -	No	None	None
P303	Female	6	Nyantende	Eye redness	None	None	None	None	None	None	None	6/6.	6/18.	Keratoconjunctivitis	HIV -	No	Gentamycin eye drop + artificial tears drops	None
P304	Female	7	Nyantende	Eye redness	None	None	None	None	None	None	None	6/6.	6/6.	None	HIV -	No	None	None
P305	Female	5	Nyantende	Eye redness	None	None	None	None	None	None	None	6/6.	6/6.	None	HIV -	No	None	None
P306	Female	10	Nyantende	Eye redness	None	None	None	None	None	None	None	6/6.	6/6.	None	HIV -	No	None	None
P307	Male	14	Nyantende	None	None	Eye itching	None	None	None	None	None	6/6.	6/6.	Conjunctivitis	HIV -	No	Gentamycin eye drop + artificial tears drops	None
P308	Male	12	Nyantende	Eye redness	None	None	None	None	None	None	None	6/6.	6/6.	None	HIV -	No	None	None
P309	Male	33	Nyantende	Eye redness	None	None	None	None	None	None	None	6/6.	6/6.	None	HIV -	No	None	None
P310	Male	15	Nyantende	Eye redness	None	None	None	None	None	None	None	6/6.	6/6.	None	HIV -	No	None	None
P311	Male	19	Nyantende	Eye redness	None	None	None	None	None	None	None	6/6.	6/6.	None	HIV -	No	None	None
P312	Female	22	Nyantende	None	None	Eye itching	None	None	None	None	None	6/6.	6/6.	Conjunctivitis	HIV -	No	Gentamycin eye drop	None
P313	Female	25	Nyantende	None	None	None	None	Photophobia	Foreign body sensation	None	None	6/6.	6/6.	None	HIV -	No	None	None
P314	Female	16	Nyantende	None	None	None	None	Photophobia	Foreign body sensation	None	None	6/6.	6/6.	None	HIV -	No	None	None
P315	Male	3	Nyantende	None	None	None	None	Photophobia	Foreign body sensation	None	None	6/6.	6/6.	Conjunctivitis	HIV -	No	Gentamycin eye drop + artificial tears drops	None
P316	Male	6	Nyantende	None	None	None	None	Photophobia	Foreign body sensation	None	None	6/6.	6/6.	Conjunctivitis	HIV -	No	Gentamycin eye drop + artificial tears drops	None
P317	Male	2	Nyantende	None	None	None	None	Photophobia	Foreign body sensation	None	None	6/6.	6/6.	None	HIV -	No	None	None
P318	Male	10	Nyantende	Eye redness	None	None	None	None	None	None	None	6/12.	6/9.	Keratoconjunctivitis	HIV -	No	Gentamycin eye drop + artificial tears drops	None
P319	Male	7	Nyantende	Eye redness	None	None	None	None	None	None	None	6/6.	6/6.	None	HIV -	No	None	None
P320	Male	3	Nyantende	Eye redness	None	None	None	None	None	None	None	6/6.	6/6.	None	HIV -	No	None	None
P321	Female	3	Nyantende	Eye redness	None	None	None	None	None	None	None	6/6.	6/6.	Conjunctivitis	HIV -	No	Gentamycin eye drop + artificial tears drops	None
P322	Female	2	Nyantende	Eye redness	None	None	None	None	None	None	None	6/6.	6/6.	Conjunctivitis	HIV -	No	Gentamycin eye drop + artificial tears drops	None
P323	Female	11	Nyantende	Eye redness	None	None	None	None	None	None	None	6/6.	6/6.	Conjunctivitis	HIV -	No	Gentamycin eye drop + artificial tears drops	None
P324	Female	2	Nyantende	None	None	Eye itching	None	None	None	None	None	6/6.	6/6.	None	HIV -	No	None	None
P325	Female	9	Nyantende	None	None	Eye itching	None	None	None	None	None	6/6.	6/6.	None	HIV -	No	None	None
P326	Female	3	Nyantende	None	Eye pain	None	None	None	None	None	None	6/6.	6/6.	Conjunctivitis	HIV -	No	Gentamycin eye drop	None
P327	Female	4	Nyantende	Eye redness	None	None	None	None	None	None	None	6/6.	6/6.	None	HIV -	No	None	None
P328	Female	8	Nyantende	Eye redness	None	None	None	None	None	None	None	6/6.	6/6.	Blepharoconjunctivitis	HIV -	No	Gentamycin eye drop + artificial tears drops	None
P329	Female	4	Nyantende	Eye redness	None	None	None	None	None	None	None	6/6.	6/6.	Blepharoconjunctivitis	HIV -	No	Gentamycin eye drop + artificial tears drops	None
P330	Male	13	Nyantende	Eye redness	None	None	None	None	None	None	None	6/6.	6/6.	None	HIV -	No	None	None
P331	Male	10	Nyantende	None	None	None	None	None	None	None	None	6/6.	6/6.	Conjunctivitis	HIV -	No	Gentamycin eye drop	None
P332	Male	6	Nyantende	Eye redness	None	None	None	None	None	None	None	6/6.	6/6.	Conjunctivitis	HIV -	No	Gentamycin eye drop	None
P333	Male	9	Nyantende	Eye redness	None	None	None	None	None	None	None	6/6.	6/6.	None	HIV -	No	None	None
P334	Male	12	Nyantende	Eye redness	None	None	None	None	None	None	None	6/6.	6/6.	None	HIV -	No	None	None
P335	Female	5	Nyantende	None	None	Eye itching	None	None	None	None	None	6/6.	6/6.	Conjunctivitis	HIV -	No	Gentamycin eye drop + artificial tears drops	None
P336	Female	5	Nyantende	None	Eye pain	None	None	None	None	None	None	6/6.	6/6.	Conjunctivitis	HIV -	No	Gentamycin eye drop + artificial tears drops	None
P337	Female	9	Nyantende	None	Eye pain	None	None	None	None	None	None	6/6.	6/6.	Conjunctivitis	HIV -	No	Gentamycin eye drop + artificial tears drops	None
P338	Female	8	Nyantende	None	None	Eye itching	None	None	None	None	None	6/6.	6/6.	Conjunctivitis	HIV -	No	Gentamycin eye drop + Tetracyclin ointment	None
P339	Female	4	Nyantende	Eye redness	Eye pain	None	None	None	None	None	None	6/6.	6/6.	None	HIV -	No	None	None
P340	Female	8	Nyantende	Eye redness	Eye pain	None	None	None	None	None	None	6/6.	6/6.	Conjunctivitis	HIV -	No	Gentamycin eye drop + Tetracyclin ointment	None
P341	Female	6	Nyantende	Eye redness	Eye pain	None	None	None	None	None	None	6/6.	6/6.	Conjunctivitis	HIV -	No	Gentamycin eye drop + Tetracyclin ointment	None
P342	Female	5	Nyantende	Eye redness	Eye pain	None	None	None	None	None	None	6/6.	6/6.	Conjunctivitis	HIV -	No	Gentamycin eye drop + Tetracyclin ointment	None
P343	Female	9	Nyantende	Eye redness	Eye pain	None	None	None	None	None	None	6/6.	6/6.	None	HIV -	No	None	None
P344	Female	8	Nyantende	None	Eye pain	None	None	None	None	None	None	6/6.	6/6.	Non-ulcerative keratitis	HIV -	No	Gentamycin eye drop + Tetracyclin ointment	None
P345	Female	11	Nyantende	None	Eye pain	None	None	None	None	None	None	6/6.	6/6.	None	HIV -	No	None	None
P346	Male	16	Nyantende	None	Eye pain	None	None	None	None	None	None	6/6.	6/6.	Conjunctivitis	HIV -	No	Gentamycin eye drop + Tetracyclin ointment	None
P347	Male	19	Nyantende	None	Eye pain	None	None	None	None	None	None	6/6.	6/6.	Conjunctivitis	HIV -	No	Gentamycin eye drop + Tetracyclin ointment	None
P348	Male	15	Nyantende	Eye redness	None	None	None	None	None	None	None	6/6.	6/6.	None	HIV -	No	None	None
P349	Male	16	Nyantende	Eye redness	None	None	None	None	None	None	None	6/6.	6/6.	None	HIV -	No	None	None
P350	Male	19	Nyantende	Eye redness	None	None	None	None	None	None	None	6/6.	6/6.	Blepharitis	HIV -	No	Gentamycin eye drop + Tetracyclin ointment	None
P351	Female	15	Nyantende	Eye redness	None	None	None	None	None	None	None	6/6.	6/6.	None	HIV -	No	None	None
P352	Male	19	Kadutu	Eye redness	None	None	None	None	None	None	None	Light perception	6/12.	Ulcerative keratitis	HIV -	No	Gentamycin eye drop + Tetracyclin ointment	None
P353	Male	2	Kadutu	Eye redness	None	None	Conjunctival discharge	None	None	None	None	6/6.	6/6.	Conjunctivitis	HIV -	No	Gentamycin eye drop + Tetracyclin ointment	None
P354	Male	13	Kadutu	Eye redness	None	None	Conjunctival discharge	None	None	None	None	6/6.	6/6.	None	HIV -	No	None	None
P355	Female	2	Kadutu	Eye redness	None	None	Conjunctival discharge	None	None	None	None	6/6.	6/6.	Conjunctivitis	HIV -	No	Gentamycin eye drop + Tetracyclin ointment	None
P356	Female	4	Kadutu	Eye redness	None	None	Conjunctival discharge	None	None	None	None	6/6.	6/6.	None	HIV -	No	None	None
P357	Male	8	Kadutu	Eye redness	None	None	Conjunctival discharge	None	None	None	None	6/6.	6/6.	Conjunctivitis	HIV -	No	Gentamycin eye drop + Tetracyclin ointment	None
P358	Male	5	Kadutu	Eye redness	None	None	Conjunctival discharge	None	None	None	None	6/6.	6/6.	Conjunctivitis	HIV -	No	Gentamycin eye drop + Tetracyclin ointment	None
P359	Male	10	Kadutu	Eye redness	None	None	None	None	None	None	None	6/6.	6/6.	Blepharitis	HIV -	No	Gentamycin eye drop + Tetracyclin ointment	None
P360	Male	8	Kadutu	Eye redness	None	None	None	None	None	None	None	6/6.	6/6.	None	HIV -	No	None	None
P361	Male	5	Kadutu	None	None	None	None	Photophobia	Foreign body sensation	None	None	6/6.	6/6.	None	HIV -	No	None	None
P362	Female	9	Kadutu	None	None	None	None	Photophobia	Foreign body sensation	None	None	6/6.	6/6.	Non-ulcerative keratitis	HIV -	No	Gentamycin eye drop + Tetracyclin ointment	None
P363	Female	11	Kadutu	None	None	None	None	Photophobia	Foreign body sensation	None	None	6/6.	6/6.	None	HIV -	No	None	None
P364	Female	14	Kadutu	Eye redness	None	None	None	None	None	None	None	6/6.	6/6.	Blepharoconjunctivitis	HIV -	No	Gentamycin eye drop + Tetracyclin ointment	None
P365	Male	3	Kadutu	Eye redness	None	None	None	None	None	None	None	6/9.	6/9.	Conjunctivitis	HIV -	No	Gentamycin eye drop + Tetracyclin ointment	None
P366	Female	30	Kadutu	None	None	None	None	None	None	Eye tearing	Blurred vision	Light perception	Light perception	Ulcerative keratitis	HIV -	No	Gentamycin eye drop + Tetracyclin ointment	None

## Sheet: Feuil2
ID Code	Sex	Age	Health Districts	Eye redness	Eye pain	Eye itching	Conjunctival discharge	Photophobia	Foreign body sensation	Eye tearing	Blurred vision	Visual Acuity Right Eye	Visual Acuity Left Eye	Diagnosis	HIV Status	Treatment available	ParticularIty
P1	1	5	1	0	1	0	0	0	0	0	0	1	1	3	2	1	0
P2	1	3	1	0	0	1	0	0	0	0	0	1	1	8	2	3	0
P3	1	5	1	0	1	0	0	0	0	0	0	1	1	8	2	3	0
P4	1	8	1	0	1	0	0	0	0	0	0	1	1	8	2	3	0
P5	1	2	1	0	1	0	0	0	0	0	0	1	1	1	2	1	0
P6	1	4	1	0	1	0	0	0	0	0	0	1	1	8	2	3	0
P7	1	4	1	0	0	1	0	0	0	0	0	1	1	8	2	3	0
P8	1	7	1	0	1	0	0	0	0	0	0	1	1	1	2	1	0
P9	1	6	1	0	1	0	0	0	0	0	0	1	1	2	2	1	0
P10	1	3	1	0	1	0	1	0	0	0	0	1	1	1	2	1	0
P11	1	3	1	0	1	0	1	0	0	0	0	1	1	1	2	1	0
P12	1	9	1	0	1	0	0	0	0	0	0	1	1	8	2	3	0
P13	1	2	1	0	1	0	0	0	0	0	0	1	1	8	2	3	0
P14	1	15	1	0	0	1	1	1	0	0	0	1	1	1	2	1	0
P15	1	3	1	0	0	1	1	1	0	0	0	1	1	1	2	1	0
P16	1	8	1	0	0	1	1	1	0	0	0	1	1	2	2	1	0
P17	1	3	1	0	0	1	0	1	0	0	0	1	1	8	2	3	0
P18	1	3	1	0	0	1	0	1	0	0	0	1	1	3	2	1	0
P19	2	11	1	0	1	0	0	0	0	0	0	1	1	1	2	1	0
P20	2	3	1	0	1	0	0	0	0	0	0	1	1	8	2	3	0
P21	2	2	1	0	1	0	0	0	0	0	0	1	1	1	2	1	0
P22	2	9	1	0	1	0	0	0	0	0	0	1	1	8	2	3	0
P23	2	4	1	0	1	0	0	0	0	0	0	1	1	8	2	3	0
P24	2	2	1	0	0	1	0	0	0	0	0	1	1	8	2	3	0
P25	2	3	1	0	1	0	0	0	0	0	0	1	1	2	2	1	0
P26	2	2	1	0	1	0	0	0	0	0	0	1	1	8	2	3	0
P27	2	4	1	0	1	0	0	0	0	0	0	1	1	8	2	3	0
P28	2	7	1	0	0	1	0	1	0	0	0	1	1	8	2	3	0
P29	2	4	1	0	0	1	0	1	0	0	0	1	1	3	2	1	0
P30	1	5	1	0	1	0	0	0	0	0	0	1	1	2	2	1	0
P31	1	5	1	0	1	0	0	0	0	0	0	1	1	8	2	3	0
P32	1	8	1	0	0	1	0	0	0	0	0	1	1	2	2	1	0
P33	1	6	1	0	0	1	0	0	0	0	0	1	1	8	2	3	0
P34	1	9	1	0	0	1	0	0	0	0	0	1	1	2	2	1	0
P35	1	8	1	0	0	1	1	0	0	0	0	1	1	2	2	1	0
P36	1	8	1	0	1	0	0	0	0	0	0	1	1	8	2	3	0
P37	1	10	1	0	0	0	0	1	0	1	0	1	2	7	1	2	1
P38	1	6	1	0	0	0	0	1	0	1	0	1	1	8	2	3	0
P39	1	12	1	0	0	0	0	1	0	1	0	1	1	3	2	1	0
P40	2	13	1	0	1	0	0	0	0	0	0	1	1	8	2	3	0
P41	2	5	1	0	0	1	0	0	0	0	0	1	1	8	2	3	0
P42	2	14	1	0	0	1	0	0	0	0	0	1	1	2	2	1	0
P43	2	5	1	0	1	0	0	0	0	0	0	1	1	8	2	3	0
P44	2	8	1	1	0	0	0	0	0	0	0	1	1	8	2	3	0
P45	2	10	1	0	0	1	0	1	0	1	0	1	2	4	2	1	0
P46	2	12	1	0	0	1	1	1	0	0	0	1	1	3	2	1	0
P47	2	6	1	0	0	1	0	1	0	0	0	1	1	8	2	3	0
P48	1	16	1	0	1	0	0	0	0	0	0	1	1	8	2	3	0
P49	1	17	1	0	1	0	0	0	0	0	0	2	2	2	2	1	0
P50	1	20	1	1	0	0	0	0	0	0	0	1	1	6	2	1	0
P51	1	27	1	0	0	1	0	0	0	0	0	1	1	3	2	1	0
P52	1	12	1	0	0	1	0	0	0	0	0	1	1	3	2	1	0
P53	1	22	1	0	1	0	0	0	0	0	0	2	1	4	2	1	0
P54	1	15	1	0	1	0	0	0	0	0	0	1	1	8	2	3	0
P55	1	20	1	0	1	0	0	0	0	0	0	1	1	8	2	3	0
P56	1	17	1	0	0	1	0	1	0	0	0	1	1	8	2	3	0
P57	1	16	1	0	0	1	0	1	0	0	0	2	2	8	2	3	0
P58	1	35	1	0	0	1	0	1	0	0	0	1	1	3	2	1	0
P59	1	19	1	0	0	1	0	1	0	0	0	1	1	3	2	1	0
P60	1	29	1	0	0	1	0	1	0	0	0	1	1	8	2	3	0
P61	1	15	1	0	0	1	0	1	0	0	0	1	1	8	2	3	0
P62	2	16	1	0	0	0	0	0	0	0	1	1	3	5	2	2	0
P63	2	15	1	0	1	0	0	0	0	0	0	1	1	8	2	3	0
P64	1	4	1	0	1	0	0	0	0	0	0	1	1	2	2	1	0
P65	1	10	1	0	1	0	0	0	0	0	0	1	1	8	2	3	0
P66	1	3	1	0	0	1	0	0	0	0	0	1	1	8	2	3	0
P67	1	7	1	0	1	0	1	0	0	0	0	2	2	4	2	1	0
P68	1	6	1	0	0	1	0	0	0	0	0	1	1	8	2	3	0
P69	1	8	1	0	1	0	0	0	0	0	0	1	1	8	2	3	0
P70	1	5	1	0	0	0	0	0	0	0	1	3	1	5	2	2	0
P71	1	12	1	0	1	0	0	0	0	0	0	1	1	8	2	3	0
P72	1	7	1	0	0	1	0	0	0	0	0	1	1	1	2	1	0
P73	1	9	1	0	1	0	0	0	0	0	0	1	1	1	2	1	0
P74	1	2	1	0	1	0	0	0	0	0	0	1	1	1	2	1	0
P75	1	4	1	0	1	0	0	0	0	0	0	1	1	1	2	1	0
P76	1	8	1	0	1	0	0	0	0	0	0	1	1	1	2	1	0
P77	1	4	1	0	0	1	0	1	0	0	0	1	1	8	2	3	0
P78	1	6	1	0	0	1	0	1	0	0	0	2	2	4	2	1	0
P79	1	3	1	1	0	0	0	0	0	0	0	1	1	8	2	3	0
P80	1	2	1	1	0	0	0	0	0	0	0	1	1	8	2	3	0
P81	1	3	1	1	0	0	0	0	0	0	0	1	1	1	2	1	0
P82	2	3	1	1	0	0	0	0	0	0	0	1	1	8	2	3	0
P83	2	17	1	1	0	0	0	0	0	0	0	1	1	1	2	1	0
P84	2	2	1	1	0	0	0	0	0	0	0	1	1	1	2	1	0
P85	2	4	1	0	1	0	0	0	0	0	0	1	1	1	2	1	0
P86	2	4	1	1	0	0	0	0	0	0	0	1	1	8	2	3	0
P87	2	4	1	0	0	0	0	1	0	0	0	1	1	8	2	3	0
P88	2	1	1	0	0	0	0	1	0	0	0	1	1	3	2	1	0
P89	2	3	1	0	0	0	0	1	0	0	0	1	1	8	2	3	0
P90	2	2	1	0	0	0	0	1	1	0	0	1	1	8	2	3	0
P91	1	8	1	1	0	0	0	0	0	0	0	1	1	1	2	1	0
P92	1	8	1	0	0	1	0	0	0	0	0	1	1	1	2	1	0
P93	1	8	1	1	0	0	0	0	0	0	0	1	1	1	2	1	0
P94	1	8	1	0	1	0	0	0	0	0	0	1	1	1	2	1	0
P95	1	11	1	1	0	0	0	0	0	0	0	1	1	1	2	1	0
P96	1	14	1	1	0	0	0	0	0	0	0	1	1	1	2	1	0
P97	1	12	1	0	1	0	0	0	0	0	0	1	1	1	2	1	0
P98	1	5	1	1	0	0	0	0	0	0	0	1	1	1	2	1	0
P99	1	10	1	0	1	0	0	0	0	0	0	1	1	8	2	3	0
P100	1	5	1	1	0	0	0	0	0	0	0	1	1	8	2	3	0
P101	1	8	1	0	0	0	0	1	1	0	0	1	1	8	2	3	0
P102	1	8	1	0	0	0	0	1	1	0	0	1	1	8	2	3	0
P103	1	11	1	0	0	0	0	1	1	0	0	1	1	3	2	1	0
P104	1	15	1	0	0	0	0	1	1	0	0	1	1	8	2	3	0
P105	2	8	1	0	0	0	1	0	0	0	0	2	1	1	2	1	0
P106	2	8	1	1	0	0	0	0	0	0	0	1	1	8	2	3	0
P107	2	11	1	1	0	0	0	0	0	0	0	1	2	3	2	1	0
P108	2	14	1	1	0	0	0	0	0	0	0	1	1	8	2	3	0
P109	2	6	1	1	0	0	0	0	0	0	0	1	1	8	2	3	0
P110	2	5	1	1	0	0	0	0	0	0	0	1	1	8	2	3	0
P111	1	8	1	0	0	0	0	1	1	0	0	1	1	2	2	1	0
P112	2	10	1	0	0	0	0	1	1	0	0	1	1	8	2	3	0
P113	1	14	1	0	0	1	0	0	0	0	0	1	1	8	2	3	0
P114	2	21	1	1	0	0	0	0	0	0	0	2	2	7	1	2	1
P115	1	16	1	1	0	0	0	0	0	0	0	1	1	8	2	3	0
P116	1	22	1	1	0	0	0	0	0	0	0	1	1	1	2	1	0
P117	1	26	1	0	1	0	0	0	0	0	0	1	1	1	2	1	0
P118	1	45	1	0	1	0	0	0	0	0	0	1	1	1	2	1	0
P119	1	32	1	0	0	1	0	0	0	0	0	1	1	1	2	1	0
P120	1	19	1	0	0	1	0	0	0	0	0	1	1	8	2	3	0
P121	1	18	1	0	0	0	0	1	1	0	0	1	1	8	2	3	0
P122	1	16	1	0	0	0	0	1	1	0	0	1	1	8	2	3	0
P123	1	23	1	0	0	0	0	1	1	0	0	2	2	6	2	1	0
P124	1	53	1	0	0	0	0	1	1	0	0	1	1	8	2	3	0
P125	1	17	1	0	0	0	0	1	1	0	0	1	1	8	2	3	0
P126	1	16	1	0	0	0	0	1	1	0	0	1	1	2	2	1	0
P127	1	15	1	0	0	0	0	1	1	0	0	1	2	2	2	1	0
P128	1	15	1	1	0	0	0	0	0	0	0	1	1	8	2	3	0
P129	1	23	1	1	0	0	0	0	0	0	0	1	1	8	2	3	0
P130	1	18	1	1	0	0	0	0	0	0	0	1	1	1	2	1	0
P131	1	29	1	1	0	0	0	0	0	0	0	1	1	1	2	1	0
P132	1	30	1	1	0	0	0	0	0	0	0	1	1	1	2	1	0
P133	1	21	1	1	0	0	0	0	0	0	0	2	1	2	2	1	0
P134	1	15	1	1	0	0	0	0	0	0	0	1	1	8	2	3	0
P135	1	27	1	1	0	0	0	0	0	0	0	1	1	8	2	3	0
P136	1	15	1	0	0	0	0	1	0	0	0	1	1	8	2	3	0
P137	1	18	1	0	0	0	0	1	0	0	0	1	1	2	2	1	0
P138	1	16	1	1	0	0	0	0	0	0	0	1	1	8	2	3	0
P139	1	16	1	1	0	0	0	0	0	0	0	1	1	2	2	1	0
P140	1	15	1	0	0	0	0	1	0	0	0	1	1	8	2	3	0
P141	1	16	1	0	0	0	0	1	0	0	0	1	1	8	2	3	0
P142	1	17	1	1	0	0	0	0	0	0	0	1	1	8	2	3	0
P143	1	19	1	1	0	0	0	0	0	0	0	1	1	3	2	1	0
P144	1	20	1	1	0	0	0	0	0	0	0	1	1	3	2	1	0
P145	1	15	1	1	0	0	0	0	0	0	0	1	1	8	2	3	0
P146	1	15	1	1	0	0	0	0	0	0	0	1	1	8	2	3	0
P147	1	15	1	0	0	1	0	1	0	0	0	1	1	8	2	3	0
P148	1	15	1	0	0	1	0	1	0	0	0	1	1	8	2	3	0
P149	1	20	1	0	0	0	1	1	0	1	0	2	1	6	2	1	0
P150	2	16	1	0	1	0	0	0	0	0	0	1	1	1	2	1	0
P151	2	16	1	0	1	0	0	0	0	0	0	1	1	1	2	1	0
P152	2	18	1	0	1	0	0	0	0	0	0	1	1	1	2	1	0
P153	2	21	1	1	0	0	0	0	0	0	0	1	1	1	2	1	0
P154	2	47	1	1	0	0	0	0	0	0	0	1	1	8	2	3	0
P155	2	22	1	1	0	0	0	0	0	0	0	1	1	8	2	3	0
P156	2	16	1	1	0	0	0	0	0	0	0	1	1	2	2	1	0
P157	2	15	1	1	0	0	0	0	0	0	0	1	1	8	2	3	0
P158	2	15	1	1	0	0	0	0	0	0	0	2	2	6	2	1	0
P159	2	19	1	1	0	0	0	0	0	0	0	1	1	8	2	3	0
P160	2	18	1	0	0	0	1	0	0	0	0	1	1	8	2	3	0
P161	2	24	1	0	0	0	1	0	0	0	0	1	1	8	2	3	0
P162	2	27	1	1	0	0	0	0	0	0	0	1	1	8	2	3	0
P163	2	25	1	1	0	0	0	0	0	0	0	1	1	2	2	1	0
P164	2	17	1	1	0	0	0	0	0	0	0	1	1	8	2	3	0
P165	2	18	1	1	0	0	0	0	0	0	0	1	1	8	2	3	0
P166	2	15	1	1	0	0	0	0	0	0	0	1	1	2	2	1	0
P167	2	15	1	1	0	0	0	0	0	0	0	1	1	8	2	3	0
P168	2	15	1	0	0	0	1	0	0	0	1	3	1	5	2	2	0
P169	1	12	2	1	0	0	1	0	0	0	0	1	1	8	2	3	0
P170	1	3	2	1	0	0	1	0	0	0	0	1	1	2	2	1	0
P171	1	2	2	1	0	0	1	0	0	0	0	1	1	8	2	3	0
P172	1	4	2	1	0	0	1	0	0	0	0	1	1	8	2	3	0
P173	1	4	2	1	0	0	1	0	0	0	0	1	3	5	2	2	0
P174	1	4	2	1	0	0	1	0	0	0	0	1	1	1	2	1	0
P175	1	2	2	1	0	0	1	0	0	0	0	1	1	8	2	3	0
P176	1	11	2	1	0	0	1	0	0	0	0	1	1	8	2	3	0
P177	1	2	2	1	0	0	1	0	0	0	0	1	1	8	2	3	0
P178	1	8	2	1	0	0	1	0	0	0	0	1	1	3	2	1	0
P179	2	3	2	0	0	1	0	0	0	0	0	1	1	1	2	1	0
P180	2	9	2	0	1	0	0	0	0	0	0	1	1	1	2	1	0
P181	2	6	2	1	0	0	1	0	0	0	0	1	1	1	2	1	0
P182	2	3	2	1	0	0	1	0	0	0	0	1	1	1	2	1	0
P183	2	4	2	1	0	0	1	0	0	0	0	1	1	8	2	3	0
P184	2	7	2	1	0	0	1	0	0	0	0	1	1	3	2	1	0
P185	2	4	2	1	0	0	1	0	0	0	0	1	1	8	2	3	0
P186	2	11	2	1	0	0	1	0	0	0	0	1	1	8	2	3	0
P187	1	6	2	1	0	0	1	0	0	0	0	1	1	8	2	3	0
P188	1	5	2	1	0	0	1	0	0	0	0	1	1	8	2	3	0
P189	1	5	2	1	0	0	0	0	0	0	0	1	1	3	2	1	0
P190	1	8	2	1	0	0	0	0	0	0	0	2	1	2	2	1	0
P191	2	7	2	1	0	0	0	0	0	0	0	1	1	8	2	3	0
P192	2	6	2	1	0	0	0	0	0	0	0	1	1	1	2	1	0
P193	2	11	2	1	0	0	0	0	0	0	0	1	1	1	2	1	0
P194	2	14	2	1	0	0	1	0	0	0	0	1	1	1	2	1	0
P195	2	9	2	1	0	0	1	0	0	0	0	2	2	4	2	1	0
P196	2	8	2	1	0	0	1	0	0	0	0	1	1	8	2	3	0
P197	2	17	2	1	0	0	1	0	0	0	0	1	1	8	2	3	0
P198	1	15	2	1	0	0	1	0	0	0	0	1	1	8	2	3	0
P199	1	16	2	1	0	0	1	0	0	0	0	1	1	1	2	1	0
P200	1	19	2	0	1	0	0	0	0	0	0	1	1	8	2	3	0
P201	1	17	2	1	0	0	1	0	0	0	0	1	1	8	2	3	0
P202	1	22	2	1	0	0	1	0	0	0	0	1	1	8	2	3	0
P203	1	27	2	1	0	0	1	0	0	0	0	1	2	4	2	1	0
P204	1	15	2	1	0	0	1	0	0	0	0	1	1	8	2	3	0
P205	2	16	2	1	0	0	1	0	0	0	0	1	1	1	2	1	0
P206	2	17	2	1	0	0	1	0	0	0	0	1	1	1	2	1	0
P207	2	18	2	1	0	0	1	0	0	0	0	1	1	8	2	3	0
P208	2	15	2	1	0	0	1	0	0	0	0	1	1	2	2	1	0
P209	2	15	2	1	0	0	1	0	0	0	0	1	1	8	2	3	0
P210	1	3	2	1	0	0	1	0	0	0	0	1	1	1	2	1	0
P211	1	9	2	1	0	0	1	0	0	0	0	1	1	1	2	1	0
P212	1	3	2	1	0	0	1	0	0	0	0	1	1	1	2	1	0
P213	1	2	2	1	0	0	1	0	0	0	0	1	1	1	2	1	0
P214	1	5	2	1	0	0	0	0	0	0	0	1	1	1	2	1	0
P215	1	2	2	1	0	0	0	0	0	0	0	1	1	1	2	1	0
P216	1	10	2	1	0	0	0	0	0	0	0	1	1	1	2	1	0
P217	1	2	2	1	0	0	0	0	0	0	0	1	1	1	2	1	0
P218	1	4	2	1	0	0	0	0	0	0	0	1	1	8	2	3	0
P219	1	4	2	1	0	0	0	0	0	0	0	1	1	8	2	3	0
P220	1	12	2	1	0	0	0	0	0	0	0	1	1	8	2	3	0
P221	1	4	2	1	0	0	0	0	0	0	0	1	1	8	2	3	0
P222	1	14	2	0	0	1	0	1	0	1	0	2	1	4	2	1	0
P223	1	9	2	0	1	0	0	0	0	0	0	2	1	8	2	3	0
P224	1	3	2	0	0	1	0	0	0	0	0	1	1	8	2	3	0
P225	1	13	2	0	0	1	0	0	0	0	0	1	1	8	2	3	0
P226	1	5	2	0	1	0	0	0	0	0	0	1	1	8	2	3	0
P227	1	3	2	1	0	0	0	0	0	0	0	1	1	8	2	3	0
P228	1	2	2	1	0	0	0	0	0	0	0	1	1	4	2	1	0
P229	1	2	2	1	0	0	0	0	0	0	0	1	1	8	2	3	0
P230	1	11	2	0	1	0	0	0	0	0	0	1	1	8	2	3	0
P231	2	2	2	0	1	0	0	0	0	0	0	1	1	1	2	1	0
P232	2	2	2	0	0	1	0	0	0	0	0	1	1	1	2	1	0
P233	2	8	2	0	1	0	0	0	0	0	0	1	1	1	2	1	0
P234	2	4	2	0	1	0	0	0	0	0	0	1	1	1	2	1	0
P235	2	6	2	1	0	0	0	0	0	0	0	1	1	1	2	1	0
P236	2	4	2	1	0	0	0	0	0	0	0	1	1	1	2	1	0
P237	2	9	2	1	0	0	0	0	0	0	0	1	1	1	2	1	0
P238	2	6	2	1	0	0	0	0	0	0	0	1	1	8	2	3	0
P239	2	3	2	1	0	0	0	0	0	0	0	1	1	8	2	3	0
P240	2	4	2	0	0	1	0	0	0	1	0	1	3	5	2	2	0
P241	2	3	2	1	0	0	0	0	0	0	0	1	1	8	2	3	0
P242	2	2	2	1	0	0	0	0	0	0	0	1	1	8	2	3	0
P243	2	4	2	1	0	0	0	0	0	0	0	1	1	6	2	1	0
P244	2	10	2	1	0	0	0	0	0	0	0	1	1	8	2	3	0
P245	2	4	2	1	0	0	0	0	0	0	0	1	1	8	2	3	0
P246	1	12	2	1	0	0	0	0	0	0	0	1	1	1	2	1	0
P247	1	13	2	0	0	1	0	0	0	0	0	1	1	1	2	1	0
P248	1	6	2	0	0	1	0	0	0	0	0	1	1	1	2	1	0
P249	1	11	2	0	0	1	0	0	0	0	0	1	1	1	2	1	0
P250	1	9	2	0	0	1	0	0	0	0	0	1	1	1	2	1	0
P251	1	7	2	1	0	0	0	0	0	0	0	1	1	4	2	1	0
P252	1	8	2	1	0	0	0	0	0	0	0	1	1	8	2	3	0
P253	1	8	2	1	0	0	0	0	0	0	0	1	1	8	2	3	0
P254	1	12	2	1	0	0	0	0	0	0	0	1	1	6	2	1	0
P255	1	10	2	1	0	0	0	0	0	0	0	1	1	8	2	3	0
P256	1	5	2	1	0	0	0	0	0	0	0	1	1	8	2	3	0
P257	1	9	2	1	0	0	0	0	0	0	0	1	1	8	2	3	0
P258	1	5	2	0	1	0	0	0	0	0	1	1	1	5	2	2	0
P259	2	12	2	1	0	0	0	0	0	0	0	1	1	8	2	3	0
P260	2	13	2	1	0	0	0	0	0	0	0	1	1	8	2	3	0
P261	2	8	2	0	0	1	0	0	0	0	0	1	1	4	2	1	0
P262	2	11	2	0	0	1	0	0	0	0	0	1	1	8	2	3	0
P263	2	9	2	0	1	0	0	0	0	0	0	1	1	1	2	1	0
P264	2	8	2	0	1	0	0	0	0	0	0	1	1	1	2	1	0
P265	2	4	2	1	0	0	0	0	0	0	0	1	1	8	2	3	0
P266	2	8	2	1	0	0	0	0	0	0	0	1	1	8	2	3	0
P267	2	12	2	1	0	0	0	0	0	0	0	1	1	8	2	3	0
P268	2	10	2	1	0	0	0	0	0	0	0	1	1	8	2	3	0
P269	2	5	2	1	0	0	1	0	0	0	0	1	1	8	2	3	0
P270	2	5	2	1	0	0	1	0	0	0	0	1	1	2	2	1	0
P271	2	5	2	1	0	0	1	0	0	0	0	1	1	8	2	3	0
P272	2	11	2	1	0	0	1	0	0	0	0	1	1	8	2	3	0
P273	2	8	2	1	0	0	0	0	0	0	0	1	1	8	2	3	0
P274	2	14	2	0	1	0	1	0	0	0	1	1	3	5	2	2	0
P275	1	17	2	0	0	1	0	0	0	0	0	1	1	1	2	1	0
P276	1	18	2	1	0	0	0	0	0	0	0	1	1	8	2	3	0
P277	2	22	2	0	0	1	0	0	0	0	0	1	1	1	2	1	0
P278	2	20	2	0	0	1	0	0	0	0	0	1	1	1	2	1	0
P279	2	15	2	1	0	0	0	0	0	0	0	1	1	1	2	1	0
P280	2	15	2	1	0	0	0	0	0	0	0	1	1	2	2	1	0
P281	1	2	3	1	0	0	0	0	0	0	0	1	1	1	2	1	0
P282	1	8	3	1	0	0	0	0	0	0	0	1	1	1	2	1	0
P283	1	2	3	1	0	0	0	0	0	0	0	1	1	1	2	1	0
P284	1	11	3	1	0	0	0	0	0	0	0	1	1	1	2	1	0
P285	1	4	3	0	0	1	0	0	0	0	0	1	1	1	2	1	0
P286	1	4	3	1	0	0	0	0	0	0	0	1	1	8	2	3	0
P287	1	9	3	1	0	0	0	0	0	0	0	1	1	8	2	3	0
P288	1	4	3	0	0	1	0	0	0	0	0	1	1	1	2	1	0
P289	2	7	3	0	0	1	0	0	0	0	0	1	1	8	2	3	0
P290	2	3	3	1	0	0	0	0	0	0	0	1	1	1	2	1	0
P291	2	2	3	0	0	1	0	0	0	0	0	1	1	1	2	1	0
P292	2	10	3	0	1	0	0	0	0	0	0	1	1	1	2	1	0
P293	2	2	3	1	0	0	0	0	0	0	0	1	1	1	2	1	0
P294	2	3	3	1	0	0	0	0	0	0	0	1	1	8	2	3	0
P295	1	11	3	0	0	1	0	0	0	1	0	1	1	1	2	1	0
P296	1	6	3	0	0	1	0	0	0	0	0	1	1	1	2	1	0
P297	1	7	3	0	0	1	0	0	0	0	0	1	1	1	2	1	0
P298	1	9	3	1	0	0	0	0	0	0	0	1	1	8	2	3	0
P299	2	10	3	0	0	1	0	0	0	0	0	1	1	1	2	1	0
P300	2	5	3	1	0	0	0	0	0	0	0	1	1	1	2	1	0
P301	2	9	3	1	0	0	0	0	0	0	0	1	1	8	2	3	0
P302	2	11	3	1	0	0	0	0	0	0	0	1	1	8	2	3	0
P303	2	6	3	1	0	0	0	0	0	0	0	1	2	4	2	1	0
P304	2	7	3	1	0	0	0	0	0	0	0	1	1	8	2	3	0
P305	2	5	3	1	0	0	0	0	0	0	0	1	1	8	2	3	0
P306	2	10	3	1	0	0	0	0	0	0	0	1	1	8	2	3	0
P307	1	14	3	0	0	1	0	0	0	0	0	1	1	1	2	1	0
P308	1	12	3	1	0	0	0	0	0	0	0	1	1	8	2	3	0
P309	1	33	3	1	0	0	0	0	0	0	0	1	1	8	2	3	0
P310	1	15	3	1	0	0	0	0	0	0	0	1	1	8	2	3	0
P311	1	19	3	1	0	0	0	0	0	0	0	1	1	8	2	3	0
P312	2	22	3	0	0	1	0	0	0	0	0	1	1	1	2	1	0
P313	2	25	3	0	0	0	0	1	1	0	0	1	1	8	2	3	0
P314	2	16	3	0	0	0	0	1	1	0	0	1	1	8	2	3	0
P315	1	3	3	0	0	0	0	1	1	0	0	1	1	1	2	1	0
P316	1	6	3	0	0	0	0	1	1	0	0	1	1	1	2	1	0
P317	1	2	3	0	0	0	0	1	1	0	0	1	1	8	2	3	0
P318	1	10	3	1	0	0	0	0	0	0	0	1	1	4	2	1	0
P319	1	7	3	1	0	0	0	0	0	0	0	1	1	8	2	3	0
P320	1	3	3	1	0	0	0	0	0	0	0	1	1	8	2	3	0
P321	2	3	3	1	0	0	0	0	0	0	0	1	1	1	2	1	0
P322	2	2	3	1	0	0	0	0	0	0	0	1	1	1	2	1	0
P323	2	11	3	1	0	0	0	0	0	0	0	1	1	1	2	1	0
P324	2	2	3	0	0	1	0	0	0	0	0	1	1	8	2	3	0
P325	2	9	3	0	0	1	0	0	0	0	0	1	1	8	2	3	0
P326	2	3	3	0	1	0	0	0	0	0	0	1	1	1	2	1	0
P327	2	4	3	1	0	0	0	0	0	0	0	1	1	8	2	3	0
P328	2	8	3	1	0	0	0	0	0	0	0	1	1	2	2	1	0
P329	2	4	3	1	0	0	0	0	0	0	0	1	1	2	2	1	0
P330	1	13	3	1	0	0	0	0	0	0	0	1	1	8	2	3	0
P331	1	10	3	0	0	0	0	0	0	0	0	1	1	1	2	1	0
P332	1	6	3	1	0	0	0	0	0	0	0	1	1	1	2	1	0
P333	1	9	3	1	0	0	0	0	0	0	0	1	1	8	2	3	0
P334	1	12	3	1	0	0	0	0	0	0	0	1	1	8	2	3	0
P335	2	5	3	0	0	1	0	0	0	0	0	1	1	1	2	1	0
P336	2	5	3	0	1	0	0	0	0	0	0	1	1	1	2	1	0
P337	2	9	3	0	1	0	0	0	0	0	0	1	1	1	2	1	0
P338	2	8	3	0	0	1	0	0	0	0	0	1	1	1	2	1	0
P339	2	4	3	1	1	0	0	0	0	0	0	1	1	8	2	3	0
P340	2	8	3	1	1	0	0	0	0	0	0	1	1	1	2	1	0
P341	2	6	3	1	1	0	0	0	0	0	0	1	1	1	2	1	0
P342	2	5	3	1	1	0	0	0	0	0	0	1	1	1	2	1	0
P343	2	9	3	1	1	0	0	0	0	0	0	1	1	8	2	3	0
P344	2	8	3	0	1	0	0	0	0	0	0	1	1	6	2	1	0
P345	2	11	3	0	1	0	0	0	0	0	0	1	1	8	2	3	0
P346	1	16	3	0	1	0	0	0	0	0	0	1	1	1	2	1	0
P347	1	19	3	0	1	0	0	0	0	0	0	1	1	1	2	1	0
P348	1	15	3	1	0	0	0	0	0	0	0	1	1	8	2	3	0
P349	1	16	3	1	0	0	0	0	0	0	0	1	1	8	2	3	0
P350	1	19	3	1	0	0	0	0	0	0	0	1	1	3	2	1	0
P351	2	15	3	1	0	0	0	0	0	0	0	1	1	8	2	3	0
P352	1	19	4	1	0	0	0	0	0	0	0	3	2	5	2	2	0
P353	1	2	4	1	0	0	1	0	0	0	0	1	1	1	2	1	0
P354	1	13	4	1	0	0	1	0	0	0	0	1	1	8	2	3	0
P355	2	2	4	1	0	0	1	0	0	0	0	1	1	1	2	1	0
P356	2	4	4	1	0	0	1	0	0	0	0	1	1	8	2	3	0
P357	1	8	4	1	0	0	1	0	0	0	0	1	1	1	2	1	0
P358	1	5	4	1	0	0	1	0	0	0	0	1	1	1	2	1	0
P359	1	10	4	1	0	0	0	0	0	0	0	1	1	3	2	1	0
P360	1	8	4	1	0	0	0	0	0	0	0	1	1	8	2	3	0
P361	1	5	4	0	0	0	0	1	1	0	0	1	1	8	2	3	0
P362	2	9	4	0	0	0	0	1	1	0	0	1	1	6	2	1	0
P363	2	11	4	0	0	0	0	1	1	0	0	1	1	8	2	3	0
P364	2	14	4	1	0	0	0	0	0	0	0	1	1	2	2	1	0
P365	1	3	4	1	0	0	0	0	0	0	0	1	1	1	2	1	0
P366	2	30	4	0	0	0	0	0	0	1	1	3	3	5	2	2	0
